# Supplementary material for: Survival and risk factors among upper tract urothelial carcinoma patients after radical nephroureterectomy in Northeast China
Source: Front Oncol. 2022 Oct 25;12:1012292. doi: 10.3389/fonc.2022.1012292 (PMC9648663; doi:10.3389/fonc.2022.1012292)
Supplement: Supplementary file 1 [file DataSheet_1.xlsx]

## Sheet: data
ID	Age(≥67=1）	BMI（≥30=1）	smoke history（yes=1）	family tumor history（yes=1）	Sex(man=1,woman=0)	LVI(yes=1,no=0)	T(Tis, Ta, T1=1,T2=2,T3T4=3)	The operation type(LRNU=1,ORNU=0)	Bladder infusion chemotherapy(yes=1,no=0)	risk factors numbers	group High-mid-low（0-1 factors=1，2 factors=2，3-5factors=3）	live(alive=0,death=1)	Recur(yes=1,no=0)	Metastasis(yes=1,no=0)	AC(yes=1,no=0)	CSS (1=die of tumor)	RFS	MFS	OS	bladder TURB(yes=1,no=0)	Tumor grade(High=1,low=0)	Hydronephrosis(yes=1,no=0)	TN(yes=1,no=0)	tumor size（≥2cm=1，＜2=0）	site(lift=1,right=0)	tumor location(shenyu=1,shuniaoguan=2,both=3)	Multifocality(yes=1,no=0)	N(N0-X=1,N+=0)	Affected side renal function	total eGFR	BMI	Age (year)	follow-up after surgery (month)	size (cm)
1	2	0	1	0	1	1	3	0	0	5	3	1	1	1	1	1	8	8	14	0	1	0	0	1	1	1	0	0	6.85	63.25	21.2	37	14	7
2	2	0	0	0	0	1	3	0	0	4	3	1	1	1	0	1	2.8	2.8	9	0	1	1	0	1	1	2	0	0	13.36	77.54	23.1	64	9	2
3	1	0	0	0	1	1	3	0	0	5	3	1	1	1	0	1	2.1	2.1	5.9	0	1	1	1	1	0	1	0	0	14.29	44.07	23.1	72	5.9	6
4	2	0	0	0	1	1	3	0	0	5	3	1	1	1	0	1	1.5	1.5	2	0	1	1	1	1	1	1	0	0	16.39	66.4	22.6	59	2	10
5	1	0	1	0	1	1	3	1	1	3	3	1	1	1	0	1	2	2	6	0	1	1	0	1	1	3	1	0	18.38	51.8	26.9	77	6	5.4
6	2	1	1	1	1	1	3	1	0	4	3	1	1	1	0	1	5	5	6	1	1	0	0	1	1	1	1	1	34.6	75.8	29.8	61	6	3.5
7	2	0	1	0	1	1	3	1	0	4	3	1	1	1	0	1	9	26	38	0	1	1	0	1	1	3	1	0	37.92	92.11	24	57	38	4
8	2	0	0	0	1	1	3	0	0	5	3	0	0	0	0	1	1.2	1.2	3.4	0	1	1	0	1	0	3	1	1	40.4	116.99	26	60	3.4	4
9	1	0	0	0	0	1	3	1	0	3	3	1	1	1	0	1	14	14	17	0	1	1	0	1	0	1	0	0	41.55	83.19	23.2	67	17	4.1
10	2	0	0	0	1	1	3	1	0	4	3	1	1	1	1	1	11.7	11.7	24	0	1	0	0	1	1	2	0	0	23.12	59.48	23.9	64	24	2.1
11	1	0	0	0	1	1	3	0	1	4	3	1	1	1	0	1	6	6	14	1	1	1	0	1	1	3	1	0	9.33	39.58	19.9	74	14	6
12	2	0	0	0	1	1	3	0	1	4	3	1	1	1	0	1	4	4	11	1	1	1	0	1	0	2	1	0	17.86	60.8	24.2	49	11	3.1
13	1	0	0	1	1	1	3	0	0	5	3	1	1	1	0	1	5	5	10	1	1	1	0	1	0	3	1	0	23.59	67.96	19.5	68	10	3.1
14	1	0	0	0	1	1	3	0	0	5	3	1	1	1	0	1	2.2	2.2	3.5	0	1	1	0	1	0	1	0	1	18.34	60.37	24.8	73	3.5	10
15	1	0	1	0	1	1	3	0	1	4	3	1	1	1	1	1	3	3	5	1	1	1	0	1	1	2	1	0	10.12	52.79	21.6	72	5	3
16	2	0	1	0	1	1	3	0	0	5	3	1	1	1	0	1	6	6	9	0	1	1	0	1	1	1	1	0	8.68	49.32	16.6	65	9	5
17	2	0	1	0	1	1	3	1	1	3	3	1	1	1	1	1	11	15	20.7	0	1	1	0	1	1	2	0	1	12.12	51.82	22.3	62	20.7	3.5
18	1	0	0	0	1	1	3	0	0	5	3	1	1	1	0	1	18	18	24	0	1	0	0	1	0	1	0	0	19.45	67.33	24.8	84	25.3	2.1
19	1	1	0	0	1	1	2	1	0	3	3	1	1	1	0	1	2	2	2	0	1	1	0	0	0	2	0	0	6.79	25.72	29.8	70	2	1.4
20	1	0	0	0	0	1	3	1	0	3	3	1	1	1	1	1	4	10	20	0	1	1	0	1	1	1	0	0	13.88	35.66	21.9	68	20	4.9
21	2	0	1	0	1	1	3	1	0	4	3	1	1	1	0	1	8	8	12	0	1	1	0	1	0	2	0	0	5.98	36.69	24.8	64	12	2.5
22	2	0	0	0	1	1	3	0	0	5	3	1	1	1	0	1	5	5	10	0	1	1	0	1	1	3	1	0	9.34	32.84	23	65	10	4.4
23	1	1	0	0	0	1	3	0	0	4	3	1	1	1	1	0	44	44	44	1	1	1	0	1	0	1	0	0	12.86	32.91	31.1	72	44	3
24	1	0	0	0	1	1	3	0	0	5	3	1	1	1	0	0	33	33	46	0	1	1	0	1	1	1	0	1	28.54	56.97	28.4	78	46	6
25	2	0	0	1	0	1	1	0	1	2	2	0	0	0	1	0	90.2	90.2	90.2	0	1	1	0	1	0	1	0	0	32.47	85.56	21.5	41	90.2	3.8
26	1	0	0	0	0	1	3	0	1	3	3	0	0	0	1	0	44.7	44.7	44.7	0	1	1	0	1	1	1	0	0	24.16	69.14	23.7	76	44.7	5.3
27	2	0	1	0	1	1	2	1	1	2	2	0	0	0	1	0	8	8	8	0	1	1	0	1	1	2	0	0	18.04	69.51	22.8	57	8	3.2
28	2	0	0	0	0	1	3	1	1	2	2	1	1	1	1	0	8	8	12	1	1	1	0	1	0	2	1	0	30.01	69.53	19.6	66	12	2.1
29	2	0	1	0	1	1	3	1	0	4	3	1	1	1	0	1	13	13	18	0	1	1	0	1	1	2	0	0	4.91	43.79	22.5	58	18	2.5
30	1	0	0	0	0	1	3	1	1	2	2	1	0	1	1	1	3.9	4.1	11	0	1	1	0	1	1	2	0	0	18.25	59.14	28	72	11	3.5
31	2	0	0	0	0	1	3	0	0	4	3	1	1	1	1	1	58	58	60	0	1	1	0	1	1	3	1	1	12.79	64.44	28.4	66	60	2.5
32	2	0	0	1	1	1	3	0	0	5	3	1	1	1	1	1	3	3	10	0	1	1	0	1	1	3	1	0	21.67	68.65	20	58	10	3
33	1	1	0	0	0	1	3	1	0	3	3	1	1	1	0	1	3	5	7	0	1	1	0	1	1	2	0	0	15.54	42	29	74	7	2.7
34	2	0	0	0	0	1	3	0	1	3	3	0	0	0	1	0	25	25	25	0	1	1	0	1	0	1	0	0	31.58	71.03	22.3	66	25	7.2
35	1	0	0	0	1	1	3	1	1	3	3	1	0	0	1	0	8.3	8.3	8.3	1	1	1	0	0	0	2	1	0	13.32	47.75	23.3	70	8.3	1.4
36	2	0	0	0	1	1	3	1	1	3	3	0	0	0	0	0	20.1	20.1	20.1	0	1	1	0	1	0	1	0	0	13.82	60.12	23.4	55	20.1	3.2
37	2	0	0	0	0	1	3	1	1	2	2	1	1	1	1	1	7.2	7.2	13.9	0	1	1	0	1	1	2	0	0	9.53	50.7	21.7	62	13.9	3.5
38	1	1	0	0	1	1	3	1	1	3	3	1	1	1	1	1	45	45	47	0	1	1	0	1	0	1	0	0	13.96	36.59	30.4	70	47	3.2
39	1	0	0	0	1	1	3	1	0	4	3	1	1	1	0	1	1.3	1.3	4	0	1	0	0	1	0	1	0	0	36.47	68.2	21.7	69	4	3
40	1	0	1	1	1	1	3	0	1	4	3	1	1	1	0	1	24	24	29	1	1	1	0	1	1	3	1	1	17.73	54.29	25.8	77	29	2
41	2	0	0	0	1	1	3	0	0	5	3	1	1	1	1	1	3	10	16	1	1	1	0	1	0	3	1	0	36.12	80.08	27.3	50	16	5
42	2	0	0	0	0	1	3	0	1	3	3	0	1	0	1	1	2	20	41	0	1	1	0	1	0	1	0	0	36.5	93.3	20.5	64	41	3.3
43	2	0	0	1	1	1	2	1	1	2	2	0	1	0	0	0	20	48	48	1	1	1	0	1	0	2	1	1	30.08	69.73	26.2	59	48	3.5
44	1	0	0	0	1	1	3	1	0	4	3	1	0	0	0	0	9	9	9	0	1	1	0	1	0	3	1	0	50.97	96.41	17.6	84	9	4
45	1	0	0	0	1	1	3	1	1	3	3	0	0	0	0	0	66.9	66.9	66.9	1	1	1	0	0	1	2	0	0	15.58	57.3	25.4	74	66.9	1.5
46	1	0	1	0	1	0	3	1	0	3	3	1	1	1	0	1	7	33	36	0	1	1	0	0	0	2	0	1	2.9	32.71	21.5	79	36	1.1
47	2	0	0	0	0	0	3	1	0	2	2	1	1	1	0	1	17	32	48	0	1	0	0	1	0	1	0	1	21.05	44.93	28.7	62	48	2.3
48	1	0	0	0	1	0	3	0	0	4	3	1	1	1	1	1	10	10	15	1	1	0	0	1	0	1	1	1	24.45	100	20.8	77	15	2
49	1	0	1	0	0	0	3	1	0	2	2	1	1	1	0	1	24	24	24	1	1	1	0	1	0	1	1	1	33.31	67.45	25.3	78	24	4.2
50	1	0	0	0	0	0	3	0	0	3	3	1	1	1	0	1	48.6	48.6	48.6	1	1	1	1	1	1	2	1	1	33.71	100.5	25	75	48.6	2.5
51	1	0	0	0	0	0	3	1	1	1	1	1	1	1	1	1	10	10	28	0	1	1	0	1	0	2	0	1	12.04	100.51	26.8	70	28	2
52	1	0	0	0	0	0	3	0	0	3	3	1	1	1	0	1	5	5	8	0	1	1	0	1	1	2	0	1	27.21	54.37	23.3	82	8	2.1
53	2	0	1	0	1	0	3	1	1	2	2	1	1	1	1	1	79	79	79	0	1	1	0	1	1	2	0	1	12.12	62.96	23	59	79	3
54	2	0	1	0	1	0	2	0	1	2	2	1	1	1	1	1	11	17	32	0	1	1	0	1	1	2	0	1	33.1	73.71	19	60	32	2.2
55	2	0	0	1	1	0	3	0	1	3	3	1	1	1	0	1	5	16	22	1	1	1	0	1	0	1	0	1	22.17	63.85	27.8	57	22	4
56	1	1	1	0	0	0	3	0	0	3	3	1	1	1	0	1	7	7	11.9	1	1	0	0	1	0	1	1	1	13.14	46.06	32.8	68	11.9	4.9
57	1	0	1	0	1	0	1	0	0	3	3	1	1	1	0	1	10	61	63	1	1	1	0	1	0	2	0	1	17.78	55.66	22.9	75	63	2.1
58	2	0	0	0	1	0	3	0	0	4	3	1	1	1	0	1	2	2	4	0	1	1	0	1	0	1	0	1	15.73	58.63	23.9	60	4	5.4
59	1	0	1	1	1	0	3	0	0	4	3	1	1	1	0	1	1	1	6	0	1	1	0	1	0	2	0	1	21.36	72.28	21	72	6	5.2
60	2	0	0	0	1	0	3	0	1	3	3	0	1	1	1	1	10	10	13	1	1	1	0	1	0	3	1	1	16.35	62.29	23.1	47	13	7
61	1	0	1	0	1	0	2	1	1	1	1	1	1	1	1	1	17	19	20	1	1	1	0	1	1	2	0	1	7.64	51.57	24	71	20	2.9
62	1	0	0	0	0	0	3	0	1	2	2	1	1	1	0	1	5.2	5.2	15	0	1	1	0	1	1	2	0	1	11.12	43.12	25	79	15	2
63	2	0	0	0	1	0	3	1	1	2	2	1	1	1	1	1	4.9	8.6	32	0	1	0	0	1	1	1	0	1	29.95	58.42	24.6	62	32	3.3
64	2	0	0	0	1	0	3	1	0	3	3	1	0	1	1	1	6.1	6.1	11.9	0	1	1	0	1	1	2	0	1	19.77	66.44	22.2	61	11.9	2
65	1	0	1	0	1	0	3	1	0	3	3	1	1	1	0	1	2	2	11	0	1	0	0	1	0	1	0	1	37.09	84.45	21	73	11	4.5
66	1	0	0	0	1	0	2	0	0	3	3	1	1	1	0	1	9	9	11	1	1	1	0	1	0	1	0	1	23.37	71.75	20.3	71	11	3
67	1	0	1	0	1	0	3	0	0	4	3	1	1	1	0	1	3	3	9	0	1	1	0	1	1	2	0	1	6.59	26.02	24.2	83	9	2.5
68	1	1	0	0	0	0	3	0	0	3	3	1	1	1	0	1	2	2	11	0	1	1	0	1	0	1	0	1	8.76	52.64	33.2	75	11	5
69	2	0	1	0	1	0	3	1	1	2	2	1	1	1	1	1	2	2	13	1	1	1	0	1	1	1	1	1	18.23	50.15	22.5	60	13	2.3
70	1	0	0	0	0	0	2	0	0	2	2	1	1	1	0	1	11	22	27	1	1	1	0	0	1	2	1	1	3.14	21.57	26.2	79	27	1.1
71	2	0	0	0	1	0	3	0	0	4	3	1	1	1	1	1	4	4	9	1	1	1	0	1	1	2	1	1	8.13	49.11	25.1	63	9	2.2
72	2	0	0	0	1	0	2	0	0	3	3	1	1	1	1	1	4.5	22	27	1	1	1	0	0	0	1	1	1	43.29	117.48	18.7	53	27	1.5
73	1	0	0	0	0	0	2	0	0	2	2	1	1	1	0	1	3	3	10	1	1	1	0	0	0	2	1	1	13.63	60.01	16	72	10	0.8
74	2	0	0	0	1	0	2	0	1	2	2	1	1	1	1	1	10	41	53	1	1	1	0	0	1	2	1	1	12.85	46.29	20.2	65	53	1.5
75	2	0	0	0	0	0	3	0	1	2	2	0	0	0	0	0	69.9	69.9	69.9	0	1	1	0	1	1	2	0	1	9.85	63.89	23.2	66	69.9	2
76	2	0	0	0	1	0	3	1	0	3	3	0	0	0	0	0	44	44	44	0	1	0	1	1	1	1	0	1	9.89	35.72	20.4	47	44	3.1
77	1	0	0	0	0	0	3	1	1	1	1	0	0	0	0	0	15	53.9	53.9	0	1	1	0	1	0	1	0	1	10.49	41.55	21.2	82	53.9	6
78	1	0	0	0	0	0	1	1	0	1	1	0	0	0	0	0	55	55	55	0	1	1	0	1	1	2	0	1	10.51	35.29	20.7	73	55	3
79	1	0	0	0	0	0	3	0	0	3	3	1	0	0	0	0	19.9	19.9	19.9	0	1	1	0	1	0	2	0	1	17.88	64.02	17.6	75	19.9	2.9
80	1	0	0	0	0	0	3	1	0	2	2	0	0	0	0	0	61	61	61	0	1	1	0	1	0	2	0	1	21.71	61.17	24.2	84	61	3.2
81	2	0	1	0	1	0	3	0	1	3	3	0	0	0	1	0	43.8	43.8	43.8	0	1	1	0	1	1	1	0	1	22	72.5	24.5	41	43.8	4.4
82	1	0	0	0	0	0	3	0	0	3	3	0	0	0	0	0	50	50	50	0	1	0	0	1	0	1	0	1	22.43	57.11	20.2	79	50	4.8
83	1	0	0	0	0	0	2	1	0	1	1	0	0	0	0	0	52.8	52.8	52.8	0	1	1	0	0	1	2	0	1	24.18	49.79	23.4	68	52.8	1.8
84	1	0	1	0	0	0	1	1	0	1	1	0	0	0	0	0	54.5	54.5	54.5	0	1	1	0	1	0	3	1	1	25.17	84.16	23.1	76	54.5	2.4
85	2	0	0	0	1	0	1	1	1	1	1	0	0	0	0	0	26.9	26.9	26.9	0	1	1	0	1	1	1	0	1	25.27	97.42	28.4	48	26.9	6.6
86	1	0	0	0	0	0	2	1	1	0	1	0	0	0	0	0	53.4	53.4	53.4	1	1	1	0	1	1	2	1	1	25.36	72.93	15.6	76	53.4	2.8
87	1	0	1	0	0	0	3	1	1	1	1	0	0	0	1	0	26.9	26.9	26.9	0	1	0	0	1	1	1	0	1	26.69	60.26	19.4	68	26.9	2.2
88	2	0	1	0	1	0	1	1	1	1	1	0	0	0	0	0	62.5	62.5	62.5	1	1	1	0	0	0	2	0	1	27.3	93.91	27.9	65	62.5	1.5
89	1	0	0	0	1	0	2	1	1	1	1	0	0	0	1	0	97	97	97	0	1	1	0	1	1	1	0	1	27.51	100	26	68	97	5
90	2	0	0	1	0	0	3	1	0	2	2	0	0	0	1	0	53	53	53	0	1	1	0	0	1	2	0	1	29.07	80.76	16.2	59	53	1.5
91	1	0	1	0	1	0	1	1	1	1	1	0	0	0	0	0	29.5	29.5	29.5	0	1	0	0	1	0	2	0	1	36.77	80.23	26.1	75	29.5	3.4
92	1	0	0	0	0	0	1	0	0	2	2	0	0	0	0	0	103.8	103.8	103.8	0	1	1	0	1	1	1	0	1	37.88	100	23.2	70	103.8	3
93	1	0	0	0	1	0	3	0	1	3	3	0	0	0	0	0	103.2	103.2	103.2	0	1	0	0	1	0	1	0	1	41.23	99.97	23.7	68	103.2	3.5
94	2	0	0	0	1	0	1	0	0	3	3	0	1	0	0	0	56	91	91	0	0	1	0	1	0	2	0	1	43.18	97.85	22.5	55	91	3
95	2	0	1	0	1	0	2	0	0	3	3	0	0	0	1	0	61	61	61	0	1	1	0	1	0	1	0	1	48.37	102.07	27.4	56	61	5.1
96	1	0	0	0	0	0	3	1	1	1	1	0	0	0	1	0	63.4	63.4	63.4	0	1	0	0	1	0	1	0	1	52.36	100.65	22.7	68	63.4	3.6
97	2	1	1	0	1	0	1	1	1	1	1	0	0	0	0	0	41	41	41	0	1	0	0	1	0	1	0	1	52.9	100.8	33.1	41	41	7
98	1	0	0	0	0	0	3	1	0	2	2	0	0	0	0	0	66.2	66.2	66.2	0	1	0	0	0	1	2	0	1	68.97	137.94	26.2	72	66.2	1.7
99	2	0	1	0	0	0	3	1	0	2	2	0	0	0	0	0	76.7	76.7	76.7	0	1	0	0	1	1	1	0	1	41.25	84.37	19.6	65	76.7	2
100	1	0	1	0	0	0	1	0	0	2	2	1	0	0	0	0	10	10	10	1	1	0	0	1	0	1	1	1	16.35	39.41	27.1	87	10	2.9
101	1	0	1	0	0	0	3	0	0	3	3	0	0	0	0	0	84.8	84.8	84.8	0	1	1	0	1	0	1	0	1	3.21	32.84	22.2	80	84.8	4.7
102	2	0	1	1	1	0	1	1	1	1	1	0	0	0	0	0	83.6	83.6	83.6	0	1	0	0	0	1	2	0	1	39.5	78.7	27.7	58	83.6	1.2
103	2	0	1	0	1	0	2	1	1	1	1	0	0	0	1	0	93.4	93.4	93.4	0	1	0	0	1	1	1	0	1	61.5	122.35	27.2	41	93.4	4
104	1	0	1	1	0	0	3	0	1	2	2	0	0	0	0	0	84	84	84	0	1	1	0	1	1	2	0	1	43.8	87.59	13.3	73	84	2.8
105	2	0	0	0	0	0	2	0	1	1	1	0	0	0	1	0	89.4	89.4	89.4	0	1	1	0	1	0	1	0	1	51.34	102.8	21.3	51	89.4	4
106	1	0	0	0	1	0	3	1	0	3	3	0	0	0	0	0	79.8	79.8	79.8	0	1	1	0	0	0	2	0	1	34.71	69.42	26.9	74	79.8	1.6
107	2	0	1	0	1	0	2	0	0	3	3	0	1	0	1	0	12	88.3	88.3	0	1	0	0	1	0	1	0	1	36.33	72.67	20.2	55	88.3	4.4
108	2	0	0	0	1	0	1	0	0	3	3	0	0	0	1	0	62	62	62	1	1	1	0	1	0	2	1	1	40.15	79.07	24.5	50	62	2
109	2	0	1	0	1	0	1	1	1	1	1	0	0	0	0	0	41	41	41	0	1	1	0	1	0	1	0	1	18.19	76.68	23.9	57	41	8
110	2	0	0	0	0	0	3	0	0	3	3	1	1	1	1	0	4	4	17	0	1	1	0	1	1	1	1	1	23.13	67.6	24.4	53	17	5
111	2	0	0	0	1	0	3	1	1	2	2	0	0	0	1	0	66.1	66.1	66.1	0	1	0	0	1	0	1	1	1	22.26	60.73	22	58	66.1	4
112	2	1	1	0	1	0	1	0	1	2	2	0	0	0	1	0	85.9	85.9	85.9	0	1	1	0	1	0	1	0	1	23.45	66.1	31.7	40	85.9	5.6
113	2	0	1	0	1	0	3	0	0	4	3	0	0	0	0	0	48.9	48.9	48.9	0	1	1	0	1	0	1	0	1	25.67	71.27	20.8	63	48.9	8.7
114	1	0	1	0	0	0	2	0	0	2	2	0	0	0	0	0	50.2	50.2	50.2	0	1	1	0	1	0	2	0	1	12.48	44.96	17.3	78	50.2	2
115	1	0	1	0	1	0	2	1	0	2	2	0	0	0	0	0	54.1	54.1	54.1	1	1	1	0	1	0	2	1	1	15.1	50.21	24.6	72	54.1	2
116	2	0	0	0	0	0	2	1	1	0	1	0	0	0	0	0	70.1	70.1	70.1	0	1	0	0	1	0	1	0	1	15.63	50.91	28.7	57	70.1	3
117	1	0	0	0	1	0	2	0	0	3	3	0	0	0	0	0	78.5	78.5	78.5	1	1	0	0	1	0	1	1	1	18.89	57.77	22.5	76	78.5	5
118	2	0	0	0	1	0	1	1	0	2	2	0	1	0	1	0	9	77	77	0	1	1	0	1	0	1	0	1	26.3	68.02	26.4	61	77	7
119	2	0	0	0	0	0	3	0	1	2	2	0	0	0	1	0	83	83	83	0	1	1	0	1	0	1	0	1	11.38	48.38	24.5	61	83	3
120	2	0	1	0	0	0	3	1	1	1	1	0	0	0	1	0	54.6	54.6	54.6	0	1	1	0	1	0	2	0	1	13.87	49.6	26.2	64	54.6	2.2
121	2	0	0	0	1	0	3	0	1	3	3	0	0	0	1	0	86.6	86.6	86.6	1	1	1	0	1	0	2	1	1	25.13	73.61	25	62	86.6	3.5
122	2	1	0	0	1	0	3	0	1	3	3	0	0	0	0	0	61.6	61.6	61.6	0	1	1	0	1	1	2	0	1	18.89	54.17	29.4	53	61.6	2
123	1	0	0	0	0	0	3	0	0	3	3	1	0	0	0	0	3	3	3	0	1	1	0	0	1	2	0	1	11.18	54.82	19.9	73	3	1.5
124	2	0	0	0	1	0	2	1	1	1	1	1	1	1	1	0	11	13	26	0	1	1	0	1	0	2	0	1	25.26	72.79	20.1	60	26	2.2
125	2	0	0	1	0	0	3	0	1	2	2	1	1	1	1	0	5	5	19	0	1	1	1	1	0	3	0	1	17.38	62.14	18.9	61	19	2.4
126	2	0	0	0	0	0	3	1	1	1	1	0	0	0	0	0	19.2	19.2	19.2	0	1	1	0	1	0	1	0	1	42.78	95.96	17	56	19.2	4.7
127	1	0	1	0	0	0	3	1	0	2	2	0	0	0	0	0	14	14	14	0	1	0	0	1	1	1	0	1	39.71	97.1	24.2	70	14	2.1
128	1	0	0	0	1	0	3	0	0	4	3	0	0	0	0	0	13.9	13.9	13.9	0	1	1	0	1	0	1	0	1	23.7	59.69	23.7	89	13.9	5.7
129	2	0	0	0	0	0	1	1	0	1	1	0	1	0	0	0	8	17.4	17.4	0	1	1	0	1	0	2	1	1	2.63	38.92	24.9	59	17.4	2.1
130	1	0	0	0	0	0	3	1	1	1	1	0	1	0	0	0	16	17	17	0	1	1	0	1	0	2	0	1	14.69	55.01	25.7	70	17	2.6
131	1	0	1	1	1	0	2	1	0	2	2	0	0	0	0	0	19	19	19	0	1	1	0	0	1	2	0	1	11.82	54.27	23.9	74	19	1.4
132	1	0	0	0	1	0	3	0	1	3	3	0	0	0	0	0	20.9	20.9	20.9	0	1	1	0	0	0	1	0	1	11.53	34.79	26.4	68	20.9	1.8
133	2	0	1	0	1	0	2	1	1	1	1	0	0	0	0	0	22.1	22.1	22.1	0	1	1	0	0	0	2	0	1	23.59	66.6	22.5	64	22.1	1.8
134	2	1	1	0	1	0	2	1	1	1	1	0	0	0	0	0	23.8	23.8	23.8	0	1	1	0	1	0	2	0	1	30.17	75.7	32.9	58	23.8	3.5
135	1	0	0	0	0	0	3	1	1	1	1	0	0	0	1	0	21	21	21	0	1	1	0	0	1	1	0	1	31.67	66.91	21	69	21	1.5
136	2	0	1	0	1	0	2	1	1	1	1	0	0	0	0	0	126	126	126	0	1	1	0	1	1	1	0	1	15.77	65.68	25.3	61	126	2.2
137	1	0	1	0	1	0	3	1	0	3	3	1	1	1	0	1	34	34	39.8	0	1	1	0	0	0	2	0	1	11.84	56.72	20.6	82	39.8	1.1
138	1	0	0	0	1	0	2	0	1	2	2	1	1	1	0	1	6	10	14	0	1	1	0	1	0	2	0	1	14.07	51.66	24.5	80	14	2.5
139	1	0	0	0	1	0	1	0	0	3	3	1	1	1	0	1	7	7	10.8	0	1	1	0	1	0	1	0	1	38.05	79.49	21.3	88	10.8	3.5
140	1	0	0	0	1	0	2	1	1	1	1	1	1	1	1	1	75	75	100.9	0	1	1	0	1	1	1	0	1	14.32	65.43	22.2	74	100.9	4.5
141	2	0	0	1	0	0	3	0	0	3	3	1	1	1	1	1	16.5	16.5	30	0	1	1	0	1	1	2	0	1	29.15	91.79	17	53	30	3
142	2	0	0	0	1	0	3	1	0	3	3	1	1	1	1	1	23	23	31	0	1	1	0	0	1	2	0	1	13.79	47.86	25.7	59	31	1.8
143	1	0	1	1	1	0	2	0	1	2	2	1	1	1	0	1	18	18	23.9	1	1	1	0	1	0	2	1	1	25.34	71.77	25	73	23.9	2.4
144	1	0	0	0	0	0	3	0	0	3	3	1	1	1	0	1	8	8	15	0	1	1	0	1	0	1	0	1	35.88	91.84	22.5	74	15	4
145	2	0	0	0	0	0	3	0	0	3	3	1	1	1	0	1	2	2	5	0	1	1	0	1	0	1	0	1	7.92	37.89	25.6	52	5	5.5
146	1	0	1	0	1	0	3	0	0	4	3	1	1	1	0	1	9	10	11	0	0	1	0	1	1	1	0	1	7.58	37.7	23.1	78	11	4.5
147	2	0	0	0	1	0	3	0	0	4	3	1	1	1	1	1	8	8	14	1	1	1	0	1	1	2	1	1	15.67	71.67	23.3	64	14	2.4
148	1	0	1	0	1	0	2	0	0	3	3	1	1	1	0	1	18	76	81	1	0	1	0	1	0	2	1	1	11.86	41.81	25.9	77	81	2
149	1	0	1	0	1	0	3	0	0	4	3	1	1	1	0	1	8	16	24	1	0	1	0	0	1	3	1	1	7.72	40.72	22.5	82	24	1.6
150	1	0	0	1	0	0	3	0	0	3	3	1	1	1	0	1	17	17	25	1	1	1	0	0	1	1	0	1	15.54	34.99	25.4	71	25	1.5
151	1	0	1	0	1	0	2	0	0	3	3	1	1	1	0	1	5	10	26	0	1	1	0	1	0	1	0	1	34.26	115.85	24.8	74	26	3
152	1	0	0	0	1	0	1	0	0	3	3	0	0	0	1	0	61.6	61.6	61.6	0	1	1	0	1	0	1	0	1	5.51	42.99	22.5	67	61.6	4.9
153	2	0	0	0	1	0	1	0	1	2	2	0	0	0	0	0	56.1	56.1	56.1	1	1	1	0	1	0	1	1	1	5.76	40.09	23.7	65	56.1	4.5
154	2	0	0	0	1	0	3	0	0	4	3	1	1	1	1	0	9	9	14	0	1	1	1	1	0	3	1	1	6.43	44.75	28	55	14	1.9
155	1	0	0	0	0	0	3	1	0	2	2	0	0	0	0	0	57.9	57.9	57.9	0	1	1	0	0	0	2	0	1	7.71	44.08	17.1	72	57.9	1.5
156	1	0	0	0	0	0	1	1	0	1	1	0	0	0	0	0	63.6	63.6	63.6	0	1	1	0	1	1	2	0	1	8.29	54.56	26.6	75	63.6	3
157	2	0	0	0	1	0	1	0	0	3	3	0	0	0	1	0	44.9	44.9	44.9	0	1	1	0	1	1	1	0	1	10.79	44.27	23.7	57	44.9	3.2
158	1	0	1	0	1	0	3	1	1	2	2	0	0	0	0	0	49.1	49.1	49.1	0	1	1	0	0	1	2	0	1	13.11	56.98	21.8	72	49.1	1
159	1	0	0	0	0	0	3	1	0	2	2	1	0	0	0	0	21.2	21.2	21.2	0	1	1	0	1	0	2	0	1	15.74	61.71	23.6	72	21.2	2.5
160	1	0	0	0	0	0	2	0	0	2	2	0	1	0	0	0	10	53.6	53.6	0	1	1	0	1	1	1	0	1	17.02	54.85	19.3	72	53.6	3.8
161	1	0	0	0	0	0	3	1	0	2	2	0	0	0	0	0	36	36	36	0	1	0	0	1	0	1	0	1	20.08	52.77	19.5	79	36	3.4
162	2	0	0	0	1	0	3	1	0	3	3	0	0	0	1	0	64.8	64.8	64.8	1	1	1	0	1	1	2	1	1	22.32	122.53	27.2	53	64.8	3.8
163	1	0	0	0	0	0	1	1	0	1	1	0	0	0	1	0	44.3	44.3	44.3	0	1	0	0	0	1	1	0	1	22.83	48.98	25.6	67	44.3	1.5
164	2	0	1	0	1	0	2	0	1	2	2	0	0	0	1	0	38	38	38	1	1	1	0	1	1	1	1	1	24.77	64.26	23.1	58	38	5.5
165	1	0	0	0	1	0	3	1	0	3	3	0	0	0	0	0	24.2	24.2	24.2	0	1	0	0	1	0	1	0	1	24.93	60.72	22.6	73	24.2	4.5
166	2	1	0	0	0	0	1	0	1	1	1	0	1	0	1	0	15	76	76	1	1	1	0	1	1	1	0	1	26.38	102.2	31.2	49	76	8
167	1	0	0	0	1	0	1	1	0	2	2	0	0	0	0	0	49.9	49.9	49.9	0	1	1	0	1	0	2	0	1	27.39	48.7	26	82	49.9	2.9
168	1	0	0	0	0	0	1	1	1	0	1	0	0	0	0	0	26.8	26.8	26.8	0	1	1	0	0	1	2	0	1	32.55	74.58	25	75	26.8	1.7
169	1	0	0	1	0	0	1	0	1	1	1	0	0	0	0	0	103.4	103.4	103.4	0	1	0	0	1	1	1	0	1	34.12	100	20.5	70	103.4	3
170	2	0	1	0	1	0	1	1	0	2	2	0	0	0	0	0	54.4	54.4	54.4	0	1	0	0	1	1	1	0	1	35.33	73.68	24.2	63	54.4	4.8
171	2	0	0	0	0	0	3	1	1	1	1	0	0	0	0	0	26.9	26.9	26.9	0	1	0	0	1	0	1	0	1	37.06	77.58	27.2	66	26.9	5.5
172	1	0	0	0	1	0	1	0	0	3	3	0	0	0	0	0	36.6	36.6	36.6	0	1	0	0	1	0	1	0	1	37.76	66.29	22	80	36.6	3
173	2	0	0	0	0	0	1	0	1	1	1	0	0	0	0	0	69	69	69	0	0	1	0	1	0	2	0	1	40.16	87.95	22	63	69	2
174	1	0	1	0	1	0	3	1	0	3	3	0	0	0	0	0	40.4	40.4	40.4	0	1	0	0	1	1	1	0	1	40.94	101.47	20	68	40.4	2.2
175	2	0	0	0	0	0	1	0	1	1	1	0	0	0	1	0	36.1	36.1	36.1	0	1	1	0	0	0	2	0	1	40.98	102.87	18	50	36.1	1.4
176	2	0	0	0	0	0	1	1	1	0	1	0	0	0	0	0	96.9	96.9	96.9	1	0	0	0	0	1	1	1	1	43.35	98.01	27.5	65	96.9	1.8
177	2	1	0	0	1	0	1	1	0	2	2	0	1	0	1	0	4	66.3	66.3	0	1	0	0	1	0	1	0	1	43.47	87.51	29.7	58	66.3	2.8
178	2	0	1	0	1	0	3	1	0	3	3	0	0	0	0	0	43.9	43.9	43.9	0	1	0	0	0	0	1	0	1	43.88	91.82	20.8	62	43.9	1.2
179	1	0	0	0	0	0	1	0	0	2	2	1	0	0	0	0	47	47	47	0	1	0	0	1	1	1	0	1	44.74	100.5	24	77	47	2.2
180	2	0	0	0	0	0	1	1	0	1	1	0	0	0	0	0	68.6	68.6	68.6	0	1	1	0	1	1	2	0	1	50.1	100.1	23	56	68.6	2
181	2	0	0	0	0	0	1	0	1	1	1	1	1	1	1	0	8	34	44	1	0	1	0	1	1	1	1	1	51.23	108.15	26.2	49	44	2.5
182	2	0	0	0	0	0	1	0	1	1	1	0	0	0	0	0	69.9	69.9	69.9	0	1	1	0	1	0	1	0	1	61.24	122.79	23.2	66	69.9	3.4
183	2	0	1	0	1	0	1	0	1	2	2	0	0	0	0	0	35	60.3	60.3	1	0	1	0	1	1	2	1	1	35.16	70.45	28.6	56	60.3	3
184	1	0	0	0	0	0	1	1	0	1	1	0	0	0	1	0	90.5	90.5	90.5	0	1	0	0	0	1	1	0	1	7.81	39.82	19.3	69	90.5	1.7
185	2	0	1	0	0	0	2	1	1	0	1	0	0	0	0	0	13.5	77.5	77.5	0	1	0	0	1	1	1	0	1	46.68	94.41	27	49	77.5	2.4
186	2	0	0	0	1	0	3	1	1	2	2	0	0	0	0	0	36.3	36.3	36.3	0	1	0	0	0	0	1	0	1	50.96	101.93	22.9	61	36.3	1.5
187	2	0	1	0	0	0	2	1	0	1	1	0	0	0	1	0	89.8	89.8	89.8	1	1	1	0	1	0	1	0	1	38.59	77.18	18.1	58	89.8	3.9
188	1	0	0	0	0	0	2	0	0	2	2	0	0	0	0	0	89	89	89	0	1	0	0	1	0	1	0	1	40.81	81.63	27.6	75	89	2.3
189	1	0	0	0	0	0	2	1	0	1	1	0	0	0	0	0	50	50	50	0	1	1	0	1	0	2	0	1	31.07	62.15	25.4	67	50	2.7
190	2	0	1	0	1	0	2	1	0	2	2	0	1	0	0	0	20	25.8	25.8	0	1	0	0	1	0	1	0	1	41.5	83.03	25	64	25.8	3.2
191	1	0	1	0	0	0	3	0	0	3	3	0	0	0	0	0	86.4	86.4	86.4	1	1	1	0	1	0	1	1	1	32.83	65.66	17.6	83	86.4	3.9
192	1	0	0	0	0	0	1	0	0	2	2	0	0	0	0	0	102.4	102.4	102.4	0	1	0	0	1	0	1	0	1	30.12	76.27	17	82	102.4	4.3
193	2	0	0	0	0	0	1	1	1	0	1	0	0	0	1	0	90.5	90.5	90.5	0	1	0	0	1	0	1	0	1	36.51	82.61	23.8	46	90.5	3.7
194	2	0	1	0	1	0	3	1	0	3	3	0	0	0	0	0	83.3	83.3	83.3	0	1	1	0	1	1	2	0	1	32.12	77.32	22.5	55	83.3	2
195	2	0	0	0	0	0	2	0	0	2	2	0	0	0	0	0	101.4	101.4	101.4	0	1	1	0	1	0	1	0	1	30.23	76.28	21.6	62	101.4	4.5
196	1	0	0	0	0	0	2	0	0	2	2	1	0	0	0	0	97	97	97	0	1	1	0	1	0	1	0	1	20.7	60.97	22.9	76	97	3.6
197	2	0	1	1	0	0	1	0	1	1	1	0	1	0	0	0	69	92.9	92.9	0	0	1	0	1	0	1	0	1	27.19	74.29	19.4	50	92.9	6.8
198	1	0	1	1	1	0	1	1	0	2	2	0	0	0	0	0	89.8	89.8	89.8	0	0	0	0	1	0	1	0	1	32.44	84.97	28.7	72	89.8	2
199	2	0	1	0	1	0	3	1	1	2	2	1	1	1	1	0	1	1	6	0	1	0	0	1	0	1	0	1	22.18	58.02	25.6	66	6	4.6
200	2	0	0	0	1	0	2	1	0	2	2	0	0	0	1	0	56.8	56.8	56.8	0	1	1	0	0	0	2	0	1	22.15	58.85	27.7	48	56.8	1.5
201	1	0	0	0	0	0	3	0	0	3	3	0	0	0	0	0	61.8	61.8	61.8	0	1	1	0	0	0	2	0	1	12.14	42.07	20.5	67	61.8	1.2
202	2	0	1	0	1	0	2	0	0	3	3	0	1	0	0	0	25	50	50	1	1	1	0	0	0	2	1	1	23.34	71.3	19.8	56	50	1.2
203	1	0	0	0	1	0	3	0	0	4	3	1	0	0	0	0	11	11	11	0	1	1	0	1	0	2	0	1	15.5	45.27	23.4	72	11	2.3
204	2	0	1	0	1	0	3	0	0	4	3	0	0	0	0	0	87	87	87	0	1	1	0	1	0	2	0	1	23.14	83.12	19.8	54	87	2.5
205	1	0	1	0	1	0	1	0	0	3	3	0	0	0	0	0	50.2	50.2	50.2	0	0	1	0	0	1	2	0	1	21.12	68.33	23.7	69	50.2	1.2
206	1	0	0	0	1	0	1	0	0	3	3	0	0	0	0	0	60.5	60.5	60.5	0	1	1	0	0	1	2	0	1	14.78	48.89	27.2	73	60.5	1.5
207	1	0	0	0	0	0	2	0	0	2	2	0	0	0	0	0	75.4	75.4	75.4	0	1	1	0	1	1	3	1	1	17.59	63.81	25.1	76	75.4	6.1
208	2	0	0	0	1	0	3	1	0	3	3	0	0	0	0	0	72.2	72.2	72.2	0	1	1	0	1	1	2	0	1	13.62	47.88	22.5	64	72.2	2.3
209	1	0	1	0	1	0	1	1	0	2	2	0	0	0	0	0	47	47	47	0	1	0	0	1	0	1	0	1	20.35	60.86	23.8	67	47	4
210	2	0	1	0	1	0	1	1	1	1	1	0	0	0	0	0	28.1	28.1	28.1	0	1	1	0	1	0	2	0	1	31.23	83.63	23.9	65	28.1	2.5
211	1	0	0	0	0	0	3	1	0	2	2	0	0	0	0	0	19	19	19	0	1	1	0	1	0	1	0	1	27.6	60.23	23.9	74	19	4.4
212	1	0	0	0	0	0	2	1	0	1	1	0	0	0	0	0	18.8	18.8	18.8	0	1	1	0	1	1	1	0	1	26.58	54.7	26.7	80	18.8	2.9
213	2	0	1	0	1	0	2	1	0	2	2	0	0	0	1	0	14	14	14	0	1	1	0	1	1	1	0	1	23.75	71.26	22.5	46	14	5.7
214	1	0	0	0	0	0	1	1	0	1	1	0	0	0	0	0	15	15	15	0	1	1	0	1	1	2	0	1	26.43	60.53	22.1	67	15	2
215	2	0	0	0	0	0	1	1	0	1	1	0	0	0	0	0	17.8	17.8	17.8	0	1	1	0	1	0	2	0	1	21.93	69.11	23.1	64	17.8	2.2
216	2	0	0	0	1	0	3	1	1	2	2	0	0	0	0	0	17	17	17	0	1	1	0	0	0	2	0	1	11.42	48.28	26	59	17	1.8
217	1	0	0	0	0	0	2	1	0	1	1	0	0	0	0	0	17.3	17.3	17.3	0	1	1	0	1	0	2	0	1	16.2	50.55	21.9	71	17.3	2.4
218	1	0	0	0	1	0	3	1	0	3	3	0	0	0	0	0	15.5	15.5	15.5	0	1	1	0	1	1	2	0	1	9.89	39.9	25.4	83	15.5	3
219	1	0	0	0	0	0	2	0	0	2	2	0	0	0	0	0	21.5	21.5	21.5	0	1	1	0	1	1	2	0	1	10.59	54.84	25	75	21.5	2.5
220	1	1	0	0	0	0	3	1	1	1	1	0	0	0	0	0	25	25	25	0	1	0	0	1	1	1	0	1	7.32	49.51	28.9	80	25	5.2
221	1	0	0	0	0	0	3	1	0	2	2	0	0	0	0	0	24	24	24	0	1	1	0	1	1	2	0	1	5.64	38.23	19.2	77	24	4
222	2	0	0	0	0	0	2	1	1	0	1	0	0	0	0	0	22.5	22.5	22.5	0	1	1	0	1	1	1	0	1	15.5	61.61	24.2	62	22.5	3.4
223	1	0	1	0	1	0	1	1	0	2	2	0	1	0	0	0	19	21	21	0	1	1	0	0	1	2	0	1	12.15	59.26	21.6	69	21	1.8
224	1	0	0	0	0	0	2	0	0	2	2	0	0	0	0	0	116	116	116	0	1	1	0	0	1	2	0	1	4.32	31.1	20.4	74	116	1.1
225	2	0	1	0	1	0	3	1	1	2	2	0	0	0	0	0	129	129	129	1	1	1	0	1	0	1	1	1	28.96	81.34	22.8	59	129	5.5
226	2	0	0	0	0	0	2	0	1	1	1	0	0	0	1	0	140	140	140	0	1	1	0	0	1	2	0	1	26.71	119.87	25.4	57	140	1.6
227	1	0	0	0	1	0	1	0	1	2	2	0	0	0	0	0	138	138	138	1	1	0	0	1	1	1	1	1	32.42	64	18.3	72	138	3.8
228	1	0	0	0	0	0	2	0	0	2	2	1	0	0	0	0	23	23	23	0	1	1	0	1	0	2	0	1	17.78	62.32	19.1	74	23	2.1
229	1	0	0	0	0	0	3	1	0	2	2	1	1	0	0	1	38	38	47	0	1	1	0	0	1	2	0	1	11.26	99.39	20	71	47	1.5
230	2	1	0	0	0	0	3	1	0	2	2	1	1	1	1	1	43	43	45	0	1	1	0	0	0	2	0	1	25.1	69.72	32.8	58	45	1
231	1	0	0	0	0	0	2	0	0	2	2	1	1	1	0	1	4	4	9	0	1	1	0	0	0	2	0	1	25.56	55.79	21.3	68	9	1.4
232	2	0	1	0	1	0	3	0	1	3	3	1	1	1	1	1	34	34	38	0	1	0	0	0	1	1	0	1	31.77	71.59	25.5	63	38	1.8
233	2	0	1	0	0	0	3	1	0	2	2	1	1	1	1	1	4.3	6.3	16	0	1	1	0	1	0	3	1	1	45.29	98.05	17.8	66	16	2.5
234	2	0	1	0	1	0	3	0	1	3	3	1	1	1	1	1	11	11	15	0	1	1	1	1	1	2	1	1	46.68	99.8	24.6	63	15	2.8
235	2	0	0	0	1	0	1	0	1	2	2	1	1	1	0	1	10	34	37	1	1	1	0	1	0	2	1	1	61.01	112.66	24.2	61	37	2
236	2	0	0	0	0	0	1	1	0	1	1	1	1	1	0	1	4.1	4.1	15	0	1	1	0	1	1	2	0	1	32.15	62.59	24	66	15	2
237	1	0	0	0	0	0	2	0	0	2	2	1	1	1	0	1	15	15	33	0	1	1	0	1	0	2	0	1	14.15	36.03	27.5	80	33	2.8
238	1	0	1	0	1	0	1	1	0	2	2	1	1	1	0	1	13	32	41	0	1	1	0	1	1	1	0	1	21.58	61.93	22.3	71	41	3
239	1	0	0	0	1	0	3	1	0	3	3	1	1	1	0	1	3	5	11	0	0	1	0	1	1	1	0	1	17.7	51.92	26.6	79	11	2.9
240	2	0	1	0	0	0	3	0	0	3	3	1	1	1	0	1	26	26	32	1	1	1	0	1	0	3	1	1	8.57	49.15	21.5	62	32	4
241	2	0	0	0	0	0	3	0	1	2	2	1	1	1	0	1	8	59	63	1	1	1	0	1	1	2	1	1	15.29	43.37	26.7	54	63	3
242	2	0	0	0	0	0	2	0	1	1	1	1	1	1	0	1	12	12	19	1	1	1	0	0	0	2	1	1	33.18	93.59	19.5	61	19	0.9
243	1	0	1	0	1	0	3	0	1	3	3	0	0	0	1	0	25.5	25.5	25.5	0	1	1	0	1	1	3	1	1	10.3	35.87	21.2	72	25.5	6.6
244	1	0	0	0	0	0	3	1	1	1	1	0	1	1	0	0	40	40	43.7	0	1	1	0	0	0	2	0	1	11.32	44.07	21.6	72	43.7	1.3
245	1	0	0	0	0	0	2	1	0	1	1	0	0	0	0	0	63.6	63.6	63.6	0	1	1	0	1	0	2	0	1	11.36	39.43	19.8	72	63.6	1.9
246	1	0	0	0	0	0	3	0	1	2	2	0	0	0	1	0	71	71	71	0	1	1	0	0	1	2	0	1	12.02	54.28	21.2	76	71	1.6
247	2	0	0	0	0	0	1	1	1	0	1	0	0	0	0	0	29.9	29.9	29.9	0	1	1	0	0	1	2	0	1	13.6	77.26	21.1	39	29.9	1.7
248	2	0	1	0	1	0	2	1	1	1	1	0	0	0	0	0	50.1	50.1	50.1	0	1	1	0	1	1	1	0	1	14.22	51.08	23.6	60	50.1	7.1
249	2	0	0	0	0	0	1	1	1	0	1	0	0	0	1	0	71.2	71.2	71.2	0	1	1	0	1	0	2	0	1	14.57	59.38	26	62	71.2	1.9
250	1	0	0	0	0	0	1	1	0	1	1	0	0	0	0	0	52	52	52	0	1	0	0	1	1	1	0	1	15.26	34.89	27.9	73	52	3
251	2	0	0	0	0	0	1	1	1	0	1	0	0	0	0	0	67.1	67.1	67.1	0	1	1	0	0	1	2	0	1	15.3	73.84	25.7	64	67.1	1.2
252	2	0	1	0	0	0	1	1	0	1	1	0	0	0	0	0	67.1	67.1	67.1	1	0	1	0	1	1	2	1	1	15.39	90.98	20.4	66	67.1	2.4
253	1	0	0	0	0	0	1	1	1	0	1	0	0	0	0	0	25.4	25.4	25.4	0	1	1	0	1	0	1	0	1	17.15	43.79	20.7	78	25.4	3.8
254	2	0	1	0	1	0	3	1	1	2	2	0	0	0	1	0	48	48	48	0	1	1	0	1	1	2	0	1	17.56	53.26	25.7	63	48	2.5
255	1	0	0	0	0	0	3	1	0	2	2	0	0	0	0	0	24.5	24.5	24.5	0	1	0	0	0	1	3	1	1	18.21	41.21	24.8	79	24.5	0.7
256	1	0	0	0	1	0	3	1	1	2	2	0	0	0	1	0	25.9	25.9	25.9	0	0	0	0	1	1	1	0	1	19.62	63.15	24.9	70	25.9	3.3
257	1	0	0	0	1	0	3	1	0	3	3	0	0	0	0	0	51.4	51.4	51.4	0	1	0	0	1	1	1	0	1	20.17	51.78	19.1	86	51.4	4.5
258	2	0	0	1	0	0	1	1	1	0	1	0	0	0	0	0	58	58	58	0	0	1	0	1	1	2	0	1	21.08	64.72	22.9	65	58	2
259	2	0	0	0	0	0	3	1	1	1	1	0	0	0	0	0	40.2	40.2	40.2	0	1	1	0	1	1	1	0	1	21.96	83.79	24	65	40.2	5.8
260	2	0	0	0	1	0	3	1	0	3	3	0	0	0	0	0	49.7	49.7	49.7	0	1	0	0	1	1	1	0	1	23.95	75.52	27.7	38	49.7	2.5
261	1	0	0	0	0	0	1	0	0	2	2	0	0	0	0	0	70	70	70	0	1	1	0	0	1	2	0	1	24.69	54.35	23.4	78	70	1
262	2	0	1	1	1	0	3	0	1	3	3	0	0	0	0	0	42	42	42	0	1	0	0	1	1	1	0	1	24.99	60.69	26.3	64	42	3
263	1	0	0	0	1	0	1	1	0	2	2	0	0	0	0	0	43.1	43.1	43.1	0	1	1	0	1	0	1	0	1	25.26	64.31	16.5	68	43.1	4.3
264	1	1	0	1	0	0	2	1	0	1	1	0	1	0	0	0	14	70	70	0	1	1	0	1	0	2	0	1	25.37	78.04	31.9	69	70	2.5
265	1	0	1	0	1	0	3	1	1	2	2	0	0	0	0	0	41.1	41.1	41.1	0	1	0	0	0	1	1	0	1	26.08	63.89	23.4	67	41.1	1.6
266	1	0	0	0	0	0	3	1	1	1	1	0	1	0	0	0	14	72	72	1	1	1	0	1	1	3	1	1	26.27	100	22.7	72	72	2
267	1	0	0	0	0	0	1	1	0	1	1	0	0	0	0	0	34.4	34.4	34.4	0	1	1	0	1	1	2	0	1	26.43	51.87	24.3	69	34.4	1.9
268	1	0	0	0	0	0	1	0	1	1	1	0	0	0	0	0	64.3	64.3	64.3	1	1	1	0	1	0	3	1	1	27.55	83.29	23.7	68	64.3	2.5
269	1	0	0	0	1	0	3	1	1	2	2	0	1	0	0	0	23	24.6	24.6	0	1	1	0	1	0	3	1	1	28.28	64.11	27.5	82	24.6	2.7
270	1	0	0	0	0	0	1	1	0	1	1	0	0	0	0	0	57.2	57.2	57.2	0	0	0	0	1	0	1	0	1	28.7	55.89	24.1	70	57.2	2.1
271	1	1	0	0	1	0	1	1	1	1	1	0	0	0	0	0	26.1	26.1	26.1	0	1	1	0	1	0	1	0	1	28.76	58.31	29.4	70	26.1	2.5
272	2	0	0	0	0	0	3	0	1	2	2	0	0	0	1	0	55	55	55	0	1	1	0	0	0	2	0	1	30.07	55.71	24.6	62	55	0.8
273	1	0	0	0	0	0	3	1	1	1	1	0	0	0	0	0	45.2	45.2	45.2	0	1	1	0	1	1	1	0	1	30.27	67.63	22.5	67	45.2	2.3
274	2	0	0	0	0	0	3	1	0	2	2	0	0	0	0	0	44.6	44.6	44.6	0	1	0	0	1	1	1	0	1	31.32	88.29	28.7	56	44.6	3.4
275	1	0	1	0	1	0	1	1	0	2	2	0	0	0	0	0	38.2	38.2	38.2	0	0	0	0	1	0	1	0	1	31.43	63.12	28.3	79	38.2	3
276	2	1	1	0	1	0	3	1	1	2	2	0	0	0	0	0	48.7	48.7	48.7	0	1	1	0	1	0	1	0	1	32.81	99.81	29	66	48.7	4
277	2	0	0	0	1	0	1	1	1	1	1	0	0	0	0	0	27.9	27.9	27.9	0	1	0	0	1	1	2	0	1	32.94	61.52	26	64	27.9	5
278	1	0	0	0	0	0	1	0	1	1	1	0	0	0	0	0	53	53	53	0	1	1	0	1	1	1	0	1	33.56	83.07	27	69	53	3.3
279	2	0	1	1	1	0	1	1	0	2	2	0	1	0	0	0	51	57.5	57.5	0	1	1	0	0	1	2	0	1	33.65	68.52	27.7	54	57.5	1.7
280	1	0	0	1	0	0	1	0	0	2	2	0	0	0	0	0	49.5	49.5	49.5	0	1	1	0	0	0	2	0	1	34.77	58.22	27.3	70	49.5	1.5
281	1	1	0	0	0	0	1	1	1	0	1	0	0	0	0	0	68.3	68.3	68.3	0	1	0	0	1	0	1	0	1	34.84	73.72	30.5	69	68.3	4.4
282	2	0	1	0	1	0	3	1	0	3	3	0	0	0	1	0	51.5	51.5	51.5	0	1	1	1	1	1	1	0	1	36.08	75.55	25.9	61	51.5	3
283	1	0	1	0	1	0	1	1	0	2	2	0	0	0	0	0	60.5	60.5	60.5	0	1	1	0	1	0	2	0	1	36.78	74.62	22.6	75	60.5	2.5
284	1	0	1	0	0	0	3	0	0	3	3	0	0	0	0	0	49	49	49	0	1	0	0	1	0	1	0	1	37.37	62.33	26.7	72	49	3.4
285	1	1	0	0	0	0	1	1	1	0	1	0	0	0	0	0	26.2	26.2	26.2	0	1	1	0	1	0	1	0	1	37.85	81.4	30.3	67	26.2	3.1
286	1	1	0	0	0	0	3	1	0	2	2	0	0	0	0	0	25.9	25.9	25.9	0	1	1	1	1	0	1	0	1	38.4	70.82	31.1	70	25.9	3.5
287	1	0	0	0	0	0	1	1	1	0	1	0	0	0	0	0	62.6	62.6	62.6	0	1	1	0	0	0	2	0	1	38.8	70.09	21.5	72	62.6	1.5
288	2	0	0	0	1	0	1	1	0	2	2	0	0	0	0	0	39	39	39	0	1	0	0	1	1	1	0	1	39.14	86	22.1	64	39	2.5
289	2	0	1	0	0	0	1	0	1	1	1	0	0	0	0	0	89	89	89	0	1	1	0	1	0	2	0	1	39.35	100	21.8	53	89	5
290	1	0	1	0	1	0	3	1	1	2	2	0	1	0	0	0	21	46.9	46.9	1	1	0	0	1	0	1	1	1	40.22	88.27	27.9	77	46.9	3.2
291	1	0	0	0	0	0	1	1	1	0	1	0	0	0	0	0	44.3	44.3	44.3	0	1	0	0	1	1	1	0	1	41.22	94.54	23.4	67	44.3	2
292	1	0	0	0	1	0	1	1	0	2	2	0	1	0	0	0	35	44.1	44.1	0	1	1	0	1	1	3	1	1	41.35	79.42	24.2	69	44.1	4.5
293	2	0	0	0	0	0	1	1	1	0	1	0	0	0	0	0	63.9	63.9	63.9	0	1	0	0	0	0	1	0	1	41.69	81.8	19.1	53	63.9	1.1
294	2	0	1	0	0	0	1	0	0	2	2	0	0	0	0	0	48	48	48	0	0	1	0	1	0	1	0	1	42.21	100.86	16.8	56	48	3.4
295	1	0	0	0	0	0	1	1	1	0	1	0	0	0	0	0	45.6	45.6	45.6	1	1	0	0	0	0	1	0	1	44.43	80.75	23.4	78	45.6	1.7
296	1	0	1	0	1	0	3	1	1	2	2	0	0	0	0	0	25.3	25.3	25.3	0	1	1	0	1	0	2	0	1	45.83	88.38	21.2	73	25.3	2
297	1	0	0	0	0	0	1	1	1	0	1	1	1	0	0	0	11.4	46.3	46.3	0	1	0	0	1	0	1	0	1	46.17	100	16.4	77	46.3	3.9
298	2	0	1	0	1	0	1	1	1	1	1	0	0	0	0	0	25.8	25.8	25.8	0	1	0	0	1	0	1	0	1	47.69	97.03	20.7	51	25.8	2.2
299	2	0	0	0	1	0	2	1	1	1	1	0	0	0	0	0	72.9	72.9	72.9	0	1	1	0	1	0	2	0	1	49.55	117.88	26	65	72.9	2.5
300	2	0	1	1	1	0	1	1	1	1	1	0	0	0	0	0	63.5	63.5	63.5	0	1	1	0	1	1	2	0	1	52.1	105.65	24.2	60	63.5	2.5
301	2	0	1	0	1	0	1	1	1	1	1	0	0	0	0	0	42	42	42	0	1	0	0	1	0	1	0	1	53.62	99.73	25.2	54	42	2.5
302	2	0	0	0	1	0	2	0	0	3	3	0	0	0	1	0	69.4	69.4	69.4	0	1	1	0	0	0	2	0	1	54.09	120.28	22.6	65	69.4	1.5
303	2	0	1	0	1	0	3	1	0	3	3	0	0	0	1	0	47.2	47.2	47.2	0	1	0	0	1	0	1	0	1	54.84	103.66	23.5	60	47.2	4.9
304	2	1	0	0	0	0	3	1	0	2	2	0	0	0	1	0	71.4	71.4	71.4	0	1	0	0	1	1	1	0	1	55.15	106.43	29.3	59	71.4	1.9
305	2	0	0	0	1	0	2	0	1	2	2	0	0	0	1	0	69.9	69.9	69.9	0	1	1	0	1	0	3	1	1	55.65	156.47	25.1	45	69.9	2.9
306	2	0	1	1	1	0	2	0	1	2	2	0	0	0	0	0	73	73	73	1	1	1	0	0	0	2	1	1	55.81	110.35	24.4	57	73	1.8
307	2	0	1	0	1	0	1	1	1	1	1	0	0	0	1	0	66.4	66.4	66.4	0	1	0	0	1	0	1	0	1	57.11	123.59	21.6	57	66.4	3.3
308	1	0	1	0	1	0	1	1	0	2	2	0	0	0	0	0	64.8	64.8	64.8	0	0	1	0	1	0	2	0	1	70	137.65	25.2	69	64.8	2.2
309	2	0	1	0	1	0	1	1	1	1	1	0	0	0	0	0	64.2	64.2	64.2	0	0	0	0	1	0	1	0	1	74.7	142.99	22.9	35	64.2	3.4
310	2	0	1	0	1	0	1	1	1	1	1	0	0	0	0	0	39.9	39.9	39.9	0	1	0	0	1	1	1	0	1	85.9	185.1	27.4	58	39.9	5
311	1	1	0	0	0	0	3	1	1	1	1	0	0	0	0	0	42.7	42.7	42.7	0	1	1	1	1	0	1	0	1	33.12	66.2	33.3	73	42.7	2
312	2	0	0	0	0	0	2	1	1	0	1	0	1	0	0	0	34	100.6	100.6	0	1	0	0	1	0	1	0	1	40.12	85.78	23.6	55	100.6	3
313	2	0	1	0	1	0	1	1	0	2	2	0	0	0	0	0	106	106	106	1	1	0	0	1	1	1	1	1	36.32	70.52	28.3	61	106	5
314	1	0	0	0	1	0	1	1	0	2	2	0	0	0	0	0	49.9	49.9	49.9	0	1	0	0	1	1	1	0	1	24.41	48.82	20.8	76	49.9	3
315	1	0	0	0	0	0	3	1	0	2	2	0	0	0	0	0	76.7	76.7	76.7	0	1	1	0	1	1	1	0	1	42.34	84.37	19.1	73	76.7	2
316	1	0	1	0	1	0	1	0	0	3	3	1	0	0	0	0	18	18	18	1	0	1	0	1	1	2	0	1	4.52	30.79	20.8	90	18	2.6
317	1	0	1	0	0	0	2	0	0	2	2	0	0	0	0	0	92.7	92.7	92.7	0	1	1	0	1	0	1	0	1	9.94	48.6	20.3	72	92.7	3.5
318	2	0	1	0	1	0	1	0	1	2	2	0	0	0	0	0	72.2	72.2	72.2	0	1	1	0	1	0	1	0	1	42.15	85.92	23.5	65	72.2	6
319	1	0	0	0	0	0	1	1	1	0	1	0	0	0	0	0	101.2	101.2	101.2	0	1	1	0	1	0	1	0	1	39.5	79.55	23.5	74	101.2	3.4
320	2	0	0	0	0	0	3	1	1	1	1	0	1	0	0	0	33	41	41	0	1	0	1	1	1	1	0	1	36.72	73.44	21.7	56	41	4.1
321	2	0	0	0	0	0	1	1	1	0	1	0	0	0	1	0	45.9	45.9	45.9	1	1	0	0	0	1	1	0	1	47.12	94.41	25.4	57	45.9	1.8
322	1	0	0	0	0	0	1	1	0	1	1	0	0	0	0	0	71.1	71.1	71.1	0	1	1	0	1	1	2	0	1	31.2	61.53	22.4	79	71.1	2.3
323	1	0	0	0	0	0	1	1	0	1	1	0	0	0	0	0	78.8	78.8	78.8	0	1	1	0	0	1	2	0	1	46.61	91.95	21.6	72	78.8	1.3
324	1	0	0	1	0	0	2	1	1	0	1	0	0	0	1	0	42.7	42.7	42.7	0	1	0	0	0	1	1	0	1	43.11	86.17	28.6	70	42.7	1.8
325	2	0	1	0	0	0	1	0	1	1	1	0	0	0	0	0	35	49.2	49.2	0	0	1	0	0	1	2	0	1	36.48	72.96	16.4	66	49.2	1
326	2	0	0	0	0	0	1	0	1	1	1	0	0	0	0	0	89	89	89	0	1	1	0	1	1	3	1	1	29.3	58.61	21.5	56	89	3
327	2	0	0	0	1	0	2	1	1	1	1	0	0	0	0	0	87.4	87.4	87.4	0	1	0	0	1	0	1	0	1	53.9	107.81	27.8	33	87.4	2.9
328	1	0	0	0	0	0	1	1	1	0	1	0	0	0	0	0	90	90	90	0	1	0	0	0	0	3	1	1	47.73	95.47	22.2	73	90	1.8
329	2	0	0	0	0	0	1	1	1	0	1	0	0	0	0	0	78.6	78.6	78.6	0	1	0	0	1	0	1	0	1	33.7	67.41	26.4	66	78.6	2.9
330	2	0	1	0	1	0	1	0	0	3	3	0	0	0	0	0	51	51	51	1	1	0	0	0	0	2	0	1	52.13	104.26	25.1	65	51	1.2
331	2	0	0	0	0	0	3	1	1	1	1	0	0	0	1	0	68.2	68.2	68.2	0	1	1	0	1	0	2	0	1	16.2	76.81	22.8	52	68.2	2.1
332	2	0	0	0	1	0	2	1	1	1	1	0	1	1	0	0	41	41	46	0	1	1	0	1	0	1	0	1	7.98	43.06	25.4	66	46	3.6
333	1	0	1	0	0	0	3	0	0	3	3	0	0	0	1	0	84.5	84.5	84.5	0	1	1	0	0	0	2	0	1	29.67	73.13	25.6	68	84.5	1.2
334	2	0	0	0	0	0	1	1	1	0	1	0	0	0	0	0	79.7	79.7	79.7	0	1	1	0	1	1	2	0	1	27.42	74.87	23.1	60	79.7	2
335	2	0	1	0	0	0	1	0	0	2	2	0	0	0	0	0	56.7	56.7	56.7	0	0	1	0	0	1	2	0	1	31.13	74.73	25.2	58	56.7	1.8
336	1	0	0	0	0	0	2	1	0	1	1	0	1	0	0	0	7	95.5	95.5	0	1	1	0	1	1	2	0	1	17.34	59.15	24.5	70	95.5	1.9
337	2	1	0	0	1	0	1	1	1	1	1	0	0	0	1	0	91.3	91.3	91.3	0	1	1	0	1	1	1	0	1	16.38	57.03	30.7	61	91.3	5
338	2	0	0	0	1	0	1	1	0	2	2	0	1	0	0	0	10.1	81	81	0	1	1	0	0	1	2	0	1	11.24	43.53	25	64	81	1.8
339	1	0	1	0	1	0	1	0	1	2	2	0	0	0	0	0	78	78	78	0	1	0	0	0	1	2	0	1	34.45	84.46	22.3	72	78	1
340	1	0	0	0	0	0	1	1	0	1	1	0	0	0	0	0	83.3	83.3	83.3	0	1	1	0	1	1	1	0	1	27.89	71.72	24	78	83.3	3.5
341	2	0	1	0	0	0	3	0	0	3	3	0	0	0	1	0	104.6	104.6	104.6	0	1	1	0	1	1	1	0	1	32.14	83.99	17.7	58	104.6	5
342	2	0	1	0	1	0	2	1	1	1	1	0	1	0	1	0	86	93.2	93.2	0	1	1	0	1	1	1	0	1	24.78	58.35	27	52	93.2	5
343	2	0	0	0	0	0	3	1	1	1	1	0	0	0	0	0	71.4	71.4	71.4	0	1	1	0	0	1	2	0	1	26.86	75.25	25.4	57	71.4	1.5
344	2	1	0	0	0	0	3	0	1	2	2	0	0	0	1	0	100.5	100.5	100.5	0	1	1	0	1	0	1	0	1	29.88	87.6	32	52	100.5	5.6
345	2	0	1	0	1	0	1	0	1	2	2	0	0	0	0	0	60.5	60.5	60.5	0	1	1	0	1	0	2	0	1	45.1	95.24	25.2	66	60.5	2.5
346	2	0	0	0	0	0	1	0	0	2	2	0	0	0	0	0	41	41	41	0	1	0	0	0	0	1	0	1	26.5	66.86	24.1	65	41	1.5
347	1	0	0	0	0	0	1	0	1	1	1	0	0	0	0	0	84.2	84.2	84.2	0	1	1	0	1	0	1	0	1	23.38	66.01	22.3	69	84.2	4.5
348	2	0	0	0	0	0	3	0	0	3	3	0	0	0	0	0	75.7	75.7	75.7	1	1	1	0	0	0	2	0	1	24.46	69.62	25.7	55	75.7	1.6
349	2	0	0	0	1	0	2	1	1	1	1	0	0	0	1	0	89.7	89.7	89.7	0	1	1	0	1	0	1	0	1	33.24	86.51	26.1	39	89.7	3.8
350	2	0	0	1	1	0	1	1	0	2	2	0	1	0	1	0	16	104	104	1	1	1	0	1	0	3	1	1	24.16	74.92	22.6	39	104	4
351	1	0	0	0	0	0	1	1	1	0	1	0	0	0	0	0	81.9	81.9	81.9	0	1	1	0	1	0	2	0	1	22.1	64.18	22.6	73	81.9	2.5
352	1	0	0	0	1	0	2	0	0	3	3	0	0	0	0	0	79.6	79.6	79.6	0	1	1	0	1	0	2	0	1	19.81	58.05	27.9	69	79.6	2.2
353	2	0	0	0	0	0	3	1	0	2	2	1	0	0	0	0	48.6	48.6	48.6	0	1	0	0	1	0	1	0	1	37.98	95.75	28.2	55	48.6	3.6
354	1	0	0	0	0	0	3	1	0	2	2	0	1	0	0	0	59.7	74.3	74.3	0	1	1	0	1	0	1	0	1	26.12	63.91	27.7	78	74.3	2
355	2	1	0	0	0	0	2	1	1	0	1	0	0	0	0	0	86	86	86	0	1	1	0	1	0	1	0	1	11.25	65.4	29.8	66	86	2.4
356	1	0	1	0	1	0	1	1	1	1	1	0	0	0	0	0	95.4	95.4	95.4	0	1	1	0	1	1	1	0	1	28.29	88.2	23.5	68	95.4	4
357	2	0	0	0	0	0	1	0	0	2	2	0	0	0	0	0	81	81	81	0	1	1	0	1	1	2	0	1	22.7	75.43	25.9	50	81	2
358	1	0	0	0	1	0	3	1	1	2	2	0	0	0	0	0	45.5	45.5	45.5	1	1	0	0	1	1	1	1	1	30.05	76.85	23.4	75	45.5	3.1
359	1	0	0	0	0	0	3	1	0	2	2	0	0	0	0	0	64.8	64.8	64.8	0	1	1	0	1	1	2	0	1	13.41	53.34	21.9	75	64.8	1.9
360	2	0	0	0	1	0	3	1	0	3	3	0	0	0	1	0	40	40	40	0	1	0	0	1	1	1	0	1	36.98	87.94	26.1	62	40	3.5
361	1	0	0	0	0	0	1	0	0	2	2	0	0	0	0	0	45	45	45	0	1	0	0	1	0	1	0	1	14.16	52.52	23.8	68	45	4.5
362	2	0	1	0	1	0	3	0	0	4	3	0	0	0	0	0	40.3	40.3	40.3	0	1	0	0	1	1	1	0	1	34.75	96.9	26.6	42	40.3	7
363	2	0	0	0	0	0	3	1	0	2	2	0	0	0	0	0	24.3	24.3	24.3	0	1	1	0	0	1	2	0	1	9.54	44.51	24.2	65	24.3	1.7
364	2	0	1	0	1	0	3	1	0	3	3	0	0	0	0	0	19.1	19.1	19.1	0	1	0	0	1	1	1	0	1	32.71	86.72	19.5	62	19.1	5.5
365	2	0	0	0	1	0	3	1	0	3	3	0	0	0	0	0	19.2	19.2	19.2	0	1	0	0	1	1	1	0	1	42.15	84.13	24.2	59	19.2	3.3
366	1	0	1	0	1	0	2	1	0	2	2	0	0	0	0	0	20	20	20	0	1	0	0	1	1	1	0	1	14.78	38.91	23.8	77	20	3.5
367	2	0	0	0	1	0	3	0	1	3	3	0	0	0	0	0	14.2	14.2	14.2	1	1	0	0	1	1	2	1	1	42.73	94.12	26	56	14.2	2.5
368	1	0	0	0	0	0	3	1	0	2	2	0	0	0	0	0	14.1	14.1	14.1	0	1	0	0	1	0	3	1	1	25.45	64.45	21.1	71	14.1	2.2
369	1	0	0	0	1	0	2	0	0	3	3	0	0	0	0	0	18	18	18	0	1	1	0	0	0	2	0	1	37.76	78.35	26	67	18	1.8
370	1	0	1	0	1	0	2	1	1	1	1	0	0	0	0	0	18.2	18.2	18.2	0	1	1	0	1	1	2	0	1	23.03	64.19	22	69	18.2	2.2
371	1	0	0	0	1	0	3	1	0	3	3	0	0	0	0	0	17.5	17.5	17.5	0	1	1	0	0	1	2	0	1	21.79	47.84	23.9	75	17.5	1.6
372	2	0	0	0	1	0	2	1	0	2	2	0	0	0	1	0	17.2	17.2	17.2	0	1	0	0	1	1	1	0	1	21.4	57.63	24.2	61	17.2	5
373	2	1	0	0	0	0	1	1	0	1	1	0	0	0	0	0	17	17	17	0	1	0	0	1	1	1	0	1	24.12	48.4	30.7	57	17	1.9
374	1	0	0	0	0	0	2	1	1	0	1	0	0	0	0	0	17	17	17	0	1	0	0	1	1	1	0	1	13.64	58.1	25.6	70	17	2.4
375	1	1	0	0	0	0	2	1	1	0	1	0	0	0	0	0	16	16	16	1	1	1	0	1	0	1	0	1	22.19	48.91	29.3	77	16	4.3
376	2	0	1	0	1	0	2	0	1	2	2	0	0	0	1	0	15.7	15.7	15.7	0	1	1	0	0	1	2	0	1	5.68	52.9	23.5	57	15.7	1.8
377	1	0	1	1	0	0	2	1	0	1	1	0	0	0	0	0	15.8	15.8	15.8	1	1	1	0	1	1	1	0	1	8.13	38.79	24	69	15.8	3.4
378	1	0	0	0	1	0	3	1	1	2	2	0	0	0	0	0	21	21	21	0	1	1	0	0	1	2	0	1	16.86	46.19	22.6	74	21	1
379	1	0	0	0	0	0	3	1	0	2	2	0	0	0	0	0	21	21	21	0	1	0	0	1	0	1	0	1	28.71	60.95	26	71	21	2.7
380	2	0	0	0	1	0	1	1	1	1	1	0	0	0	0	0	21	21	21	0	1	1	0	0	1	2	0	1	35.12	89.07	25.1	54	21	1.8
381	2	1	0	0	1	0	3	1	0	3	3	0	0	0	0	0	21.2	21.2	21.2	0	1	0	0	1	1	1	0	1	34.93	93.47	29.1	64	21.2	4.3
382	1	0	1	0	1	0	1	1	0	2	2	0	0	0	0	0	22.3	22.3	22.3	0	1	1	0	0	0	2	0	1	26.41	56.63	22.9	72	22.3	0.8
383	2	0	0	0	1	0	3	1	1	2	2	0	0	0	1	0	22.4	22.4	22.4	0	1	0	0	1	1	1	0	1	41.09	75.73	21.2	53	22.4	2.2
384	2	0	1	0	0	0	2	1	1	0	1	0	0	0	1	0	21.3	21.3	21.3	0	1	1	0	1	1	2	0	1	13.14	50.21	22.7	64	21.3	2.8
385	1	0	0	1	0	0	2	1	0	1	1	0	0	0	0	0	19.9	19.9	19.9	0	1	1	0	0	0	2	0	1	34.14	78.6	25.1	70	19.9	1.4
386	1	0	0	0	0	0	3	1	1	1	1	0	1	0	0	0	7	19.8	19.8	0	1	1	0	1	1	2	1	1	15.28	59.65	27.1	77	19.8	2.8
387	1	0	0	0	0	0	1	1	1	0	1	0	0	0	0	0	19.2	19.2	19.2	0	1	1	0	1	1	1	0	1	22.29	60.24	20.6	70	19.2	3
388	1	1	0	0	1	0	3	1	1	2	2	0	0	0	0	0	21.7	21.7	21.7	0	1	0	0	1	1	1	0	1	21.52	49.05	32.4	67	21.7	3.9
389	2	0	0	0	0	0	1	0	0	2	2	0	0	0	0	0	116.2	116.2	116.2	0	1	1	0	0	1	2	0	1	33.95	104	22.9	51	116.2	0.6
390	2	0	1	0	1	0	3	0	0	4	3	0	0	0	0	0	109	109	109	1	1	1	0	1	1	2	1	1	27.72	57.22	26.4	52	109	2
391	1	0	0	0	0	0	1	0	0	2	2	1	0	0	0	0	70	70	70	1	1	1	0	1	0	1	0	1	45.2	97.5	25	84	70	2.7
392	2	0	1	0	1	0	1	0	1	2	2	0	0	0	0	0	115.5	115.5	115.5	1	1	1	0	1	1	3	1	1	15.27	51.93	21.9	59	115.5	2.5
393	1	0	0	0	0	0	2	1	0	1	1	0	0	0	0	0	128.5	128.5	128.5	1	1	1	0	0	0	2	1	1	12.21	33.11	26.3	75	128.5	1.7
394	1	0	1	0	1	0	2	0	1	2	2	1	1	0	0	0	9	94	94	0	1	0	0	1	1	1	0	1	42.23	88.45	18.6	72	94	3.1
395	2	0	0	0	1	0	2	1	1	1	1	0	0	0	0	0	128	128	128	1	1	1	0	1	1	2	1	1	7.92	36.94	26.2	61	128	2.2
396	1	0	0	0	0	0	2	0	1	1	1	1	0	0	0	0	40	40	40	0	1	1	0	1	1	1	0	1	23.6	65.73	22.6	74	40	4
397	1	0	0	0	0	0	2	0	0	2	2	1	1	1	0	0	7	112	112	1	1	1	0	1	0	2	1	1	27.15	56.31	20.8	75	112	2.1
398	2	0	0	0	0	0	1	0	1	1	1	1	1	0	1	0	23	61	61	1	1	1	0	1	0	2	1	1	18.86	55.26	18.2	52	61	1.9
399	1	0	0	0	1	0	1	0	1	2	2	0	0	0	0	0	107	107	107	0	1	0	0	1	0	1	0	1	41.42	87.73	20.5	72	107	3
400	1	0	0	0	1	0	1	0	1	2	2	0	0	0	0	0	137	137	137	1	1	1	0	1	1	1	1	1	27.45	65.19	25.7	75	137	2
401	1	1	0	0	0	0	2	1	0	1	1	0	0	0	0	0	136	136	136	0	1	1	0	1	1	1	0	1	3.11	23.27	33.2	70	136	2.4
